# Supplementary material for: Proteomic Analysis of Zeb1 Interactome in Breast Carcinoma Cells
Source: Molecules. 2021 May 24;26(11):3143. doi: 10.3390/molecules26113143 (PMC8197395; doi:10.3390/molecules26113143)
Supplement: Supplementary file 1 [file molecules-26-03143-s001.zip]

Archive with 1 entries (1 files):
- molecules-1049562-supplementary.pdf
